# Supplementary material for: HNF4A mitigates sepsis-associated lung injury by upregulating NCOA2/GR/STAB1 axis and promoting macrophage polarization towards M2 phenotype
Source: Cell Death Dis. 2025 Feb 21;16(1):120. doi: 10.1038/s41419-025-07452-z (PMC11842871; doi:10.1038/s41419-025-07452-z)
Supplement: Supplementary file 3 — Original real-time PCR [file 41419_2025_7452_MOESM3_ESM.xlsx]

## Sheet: Figure 1E
NO.1	HNF4A Ct	GAPDH Ct		NO	1	2	3	4	5	6	Mean
sham	24.79	16.98		sham	1	1	1	1	1	1	1
	25.02	16.98		CLP	0.484085	0.562529	0.474123	0.524858	0.47522	0.552227	0.512174
	24.91	17.09
CLP	26.01	16.73
	25.7	17
	25.84	17.01
NO.2	HNF4A Ct	GAPDH Ct
sham	24.6	16.7
	24.78	16.9
	24.79	16.77
CLP	25.27	16.59
	25.51	16.77
	25.71	16.84
NO.3	HNF4A Ct	GAPDH Ct
sham	25.38	17.1
	25.11	17.15
	25.33	17.29
CLP	26.19	17.07
	26.22	17.14
	26.45	17.14
NO.4	HNF4A Ct	GAPDH Ct
sham	24.22	16.45
	24.26	16.46
	24.21	16.63
CLP	25.05	16.47
	25.44	16.74
	25.13	16.47
NO.5	HNF4A Ct	GAPDH Ct
sham	24.04	16.59
	24.17	16.7
	24.14	16.69
CLP	25.02	16.66
	25.27	16.55
	25.09	16.58
NO.6	HNF4A Ct	GAPDH Ct
sham	24.39	16.55
	24.47	16.6
	24.27	16.62
CLP	25.3	16.76
	25.48	16.73
	25.4	16.76

## Sheet: Figure 1G
NO.1	HNF4A Ct	GAPDH Ct		NO	1	2	3	4	5	6	Mean value
sham	23.89	15.64		sham	1	1	1	1	1	1	1
	24.03	15.89		CLP	0.368567	0.371131	0.380684	0.41658	0.449585	0.347078	0.388938
	23.8	15.5
CLP	24.97	15.13
	25.03	15.3
	25.17	15.73
NO.2	HNF4A Ct	GAPDH Ct
sham	24.47	16.51
	24.51	16.6
	24.39	16.64
CLP	25.96	16.61
	26.11	16.59
	25.73	16.69
NO.3	HNF4A Ct	GAPDH Ct
sham	24.59	16.55
	24.34	16.48
	24.36	16.66
CLP	25.93	16.62
	25.71	16.59
	26.01	16.66
NO.4	HNF4A Ct	GAPDH Ct
sham	24.37	16.23
	24.19	16.12
	24.67	16.73
CLP	25.25	16.09
	25.36	16.02
	25.69	16.25
NO.5	HNF4A Ct	GAPDH Ct
sham	25.61	16.46
	25.35	16.33
	25.7	16.64
CLP	26.94	16.39
	26.47	16.46
	26.72	16.59
NO.6	HNF4A Ct	GAPDH Ct
sham	23.78	16.05
	24.03	16.22
	23.87	16.05
CLP	25.44	16.03
	25.22	15.96
	25.48	16.21

## Sheet: Figure 2H
NO.1	HNF4A Ct	GAPDH Ct		NO	1	2	3	4	5	6	Mean
sham	23.72	15.98		sham	1	1	1	1	1	1	1
	23.95	16.38		CLP	0.378929	0.387786	0.441351	0.460094	0.388683	0.405189	0.410339
	23.88	16.27		CLP + Ad-NC	0.352737	0.385108	0.471937	0.394109	0.331405	0.383332	0.386438
CLP	24.92	16.11		CLP + Ad-HNF4A	2.52567	2.41162	2.38943	2.45094	2.40605	2.31338	2.41618
	25.12	16.08
	25.38	16.11
CLP + Ad-NC	25.26	16.09
	25.05	16.11
	25.58	16.26
CLP + Ad-HNF4A	22.84	16.29
	22.55	16.48
	22.79	16.5
NO.2	HNF4A Ct	GAPDH Ct
sham	23.3	15.37
	23.34	15.57
	23.31	15.61
CLP	24.73	15.72
	24.83	15.55
	24.78	15.57
CLP + Ad-NC	25.08	15.82
	25.03	15.79
	25.03	16
CLP + Ad-HNF4A	22.28	15.81
	22.32	15.58
	22.44	16.06
NO.3	HNF4A Ct	GAPDH Ct
sham	24.19	15.61
	24.2	15.68
	24.16	15.63
CLP	25.22	15.65
	25.4	15.46
	25.42	15.76
CLP + Ad-NC	25.05	15.45
	25.16	15.59
	25.33	15.62
CLP + Ad-HNF4A	22.87	15.5
	22.97	15.74
	22.89	15.63
NO.4	HNF4A Ct	GAPDH Ct
sham	24.41	15.95
	24.31	16.05
	24.58	16.09
CLP	25.44	15.82
	25.46	16.01
	25.44	15.94
CLP + Ad-NC	25.56	16.06
	25.79	16.05
	25.96	15.96
CLP + Ad-HNF4A	23.09	15.88
	23.2	16.21
	23.31	16.18
NO.5	HNF4A Ct	GAPDH Ct
sham	23.07	15.17
	22.65	14.89
	22.8	15.07
CLP	24.04	14.78
	23.87	14.82
	23.87	14.7
CLP + Ad-NC	23.71	14.59
	23.99	14.56
	24.02	14.4
CLP + Ad-HNF4A	21.5	14.89
	21.39	14.93
	21.45	14.93
NO.6	HNF4A Ct	GAPDH Ct
sham	22.33	14.64
	22.38	14.94
	22.27	14.85
CLP	23.86	15.17
	23.97	15.14
	23.97	15.03
CLP + Ad-NC	23.68	14.81
	23.66	14.73
	23.91	15.01
CLP + Ad-HNF4A	21.26	15.17
	21.93	15.3
	21.39	15.19

## Sheet: Figure 2K
NO.1	HNF4A Ct	GAPDH Ct		NO	1	2	3	4	5	6	Mean
sham	19.04	11.02		sham	1	1	1	1	1	1	1
	19.05	10.99		CLP	0.463294	0.358489	0.497695	0.451668	0.438303	0.378055	0.43125
	19.08	11.02		CLP + Ad-NC	0.430276	0.390483	0.524858	0.395021	0.440333	0.53465	0.452604
CLP	20.21	11.11		CLP + Ad-HNF4A	2.59068	2.41719	2.25532	3.11666	2.71321	2.62079	2.61898
	20.16	10.97
	20.28	11.1
CLP + Ad-NC	20.35	11.17
	20.31	11.02
	20.42	11.1
CLP + Ad-HNF4A	17.83	11.02
	17.5	10.96
	17.65	10.98
NO.2	HNF4A Ct	GAPDH Ct
sham	19.96	12.05
	20.02	11.84
	20.01	12.04
CLP	21.25	11.91
	21.21	11.65
	21.29	11.69
CLP + Ad-NC	21.16	11.88
	21.09	11.55
	21.19	11.88
CLP + Ad-HNF4A	18.48	11.83
	18.51	11.99
	19.24	12.17
NO.3	HNF4A Ct	GAPDH Ct
sham	20.13	12.08
	20.13	12.01
	20.14	12.03
CLP	21.23	12.22
	21.23	12.2
	21.52	12.26
CLP + Ad-NC	21.24	12.2
	21.17	12.18
	21.3	12.26
CLP + Ad-HNF4A	19.05	12.01
	18.97	12.09
	19.07	12.23
NO.4	HNF4A Ct	GAPDH Ct
sham	20.4	12.44
	20.44	12.24
	20.56	12.45
CLP	21.28	12.22
	21.17	11.9
	21.48	12.1
CLP + Ad-NC	21.44	12.24
	21.44	11.81
	21.73	12.27
CLP + Ad-HNF4A	18.68	12.37
	18.72	12.28
	18.88	12.28
NO.5	HNF4A Ct	GAPDH Ct
sham	20.23	12.15
	20.32	12.22
	20.56	12.42
CLP	21.38	12.14
	21.24	12.04
	21.8	12.35
CLP + Ad-NC	21.08	11.8
	21.15	12.08
	21.77	12.25
CLP + Ad-HNF4A	18.84	12.39
	19.07	12.42
	19.55	12.65
NO.6	HNF4A Ct	GAPDH Ct
sham	19.85	11.87
	19.89	12.12
	20.04	12.23
CLP	21.33	12.17
	21.24	11.79
	21.46	12.3
CLP + Ad-NC	20.71	12.22
	21.14	12.28
	21.37	12.45
CLP + Ad-HNF4A	18.55	12.36
	18.28	11.74
	18.49	11.83

## Sheet: Figure 3C
NO.1	NCOA2 Ct	GAPDH Ct		NO	1	2	3	Mean
sham	23.83	16.75		sham	1	1	1	1
	23.79	16.69		CLP	0.364334	0.457973	0.450625	0.424311
	24.06	16.68		CLP + Ad-NC	0.381565	0.485205	0.433269	0.433346
CLP	25.45	16.94		CLP + Ad-HNF4A	0.888843	0.89296	0.876606	0.886136
	25.52	16.9
	25.44	16.64
CLP + Ad-NC	25.16	16.74
	25.42	16.7
	25.22	16.63
CLP + Ad-HNF4A	23.93	16.73
	24.07	16.69
	24.19	16.7
NO.2	NCOA2 Ct	GAPDH Ct
sham	22.68	15.5
	23.08	15.68
	23.16	15.7
CLP	23.77	15.38
	24.06	15.64
	24.12	15.51
CLP + Ad-NC	23.93	15.39
	23.66	15.17
	24.03	15.89
CLP + Ad-HNF4A	22.91	15.29
	23.05	15.49
	22.97	15.62
NO.3	NCOA2 Ct	GAPDH Ct
sham	24.51	17.13
	24.69	17.12
	24.65	17.04
CLP	25.76	17.28
	25.82	17.22
	26.14	17.21
CLP + Ad-NC	25.79	17.18
	25.73	17.22
	26.18	17.12
CLP + Ad-HNF4A	24.81	17.29
	24.95	17.19
	24.92	17.07

## Sheet: Figure 4B
NO.1	HNF4A Ct	GAPDH Ct		NO	1	2	3	Mean
Untreated	23.02	16.43		Untreated	1	1	1	1
	23.14	16.51		IL-4	2.77022	2.69447	2.91467	2.79312
	23.38	16.6
IL-4	21.68	16.65
	21.86	16.52
	21.7	16.48
NO.2	HNF4A Ct	GAPDH Ct
Untreated	23.54	16.65
	23.48	16.6
	23.32	16.41
IL-4	22.11	16.76
	22.12	16.56
	22.06	16.58
NO.3	HNF4A Ct	GAPDH Ct
Untreated	23.4	15.93
	23.35	15.68
	23.28	15.78
IL-4	21.79	15.97
	22.08	16.04
	22.26	16.11

## Sheet: Figure 4D
NO.1	HNF4A Ct	GAPDH Ct		NO	1	2	3	Mean
Untreated	22.11	15.05		Untreated	1	1	1	1
	22.17	15.28		IL-4	2.94173	3.19688	2.90795	3.01552
	22.01	15.14		IL-4 + Ad-NC	2.9622	3.53081	3.04547	3.17949
IL-4	20.47	15.14		IL-4 + Ad-HNF4A	14.8597	15.4907	14.3535	14.9013
	20.64	15.24
	20.56	15.14
IL-4 + Ad-NC	20.52	15.2
	20.55	15.17
	20.75	15.33
IL-4 + Ad-HNF4A	18.03	15.19
	18.16	14.93
	18.2	15.13
NO.2	HNF4A Ct	GAPDH Ct
Untreated	23.5	16.46
	23.01	16.05
	23.27	16.43
IL-4	21.84	16.28
	21.56	16.4
	21.51	16.42
IL-4 + Ad-NC	21.58	16.54
	21.62	16.57
	21.58	16.29
IL-4 + Ad-HNF4A	19.38	16.12
	19.22	16.37
	19.07	16.2
NO.3	HNF4A Ct	GAPDH Ct
Untreated	24.72	17.1
	24.13	16.56
	24.18	16.56
IL-4	22.8	16.84
	22.73	16.63
	22.89	16.76
IL-4 + Ad-NC	22.71	16.47
	22.44	16.65
	22.58	16.62
IL-4 + Ad-HNF4A	20.21	16.45
	20.31	16.54
	20.28	16.53

## Sheet: Figure 4E CD206
NO.1	CD206 Ct	GAPDH Ct		NO	1	2	3	Mean
Untreated	23.54	15.64		Untreated	1	1	1	1
	23.62	15.74		IL-4	4.2772	3.75809	4.29701	4.11077
	23.68	16.08		IL-4 + Ad-NC	4.20858	3.54717	4	3.91858
IL-4	21.42	15.88		IL-4 + Ad-HNF4A	5.22948	4.20858	5.02805	4.82204
	21.62	15.77
	21.39	15.69
IL-4 + Ad-NC	21.37	15.66
	21.67	15.85
	21.4	15.77
IL-4 + Ad-HNF4A	21.31	15.98
	21.6	16.03
	21.32	16
NO.2	CD206 Ct	GAPDH Ct
Untreated	25.17	17.1
	25.14	17.03
	25.08	17.08
IL-4	23	17
	23.09	16.82
	23.01	16.83
IL-4 + Ad-NC	23.11	17.18
	23.1	16.72
	23.07	16.68
IL-4 + Ad-HNF4A	22.8	16.89
	23.22	17.23
	23.1	17.04
NO.3	CD206 Ct	GAPDH Ct
Untreated	24.92	16.59
	25.16	16.69
	25.33	17.13
IL-4	23.08	17.04
	23.1	17.01
	23.31	16.75
IL-4 + Ad-NC	23.14	16.88
	23.24	16.96
	23.56	17.1
IL-4 + Ad-HNF4A	23.17	17.37
	23.07	16.96
	23.16	17.06

## Sheet: Figure 4E CD163
NO.1	CD163 Ct	GAPDH Ct		NO	1	2	3	Mean
Untreated	24.25	16.27		Untreated	1	1	1	1
	24.23	16.31		IL-4	3.47417	3.94493	3.80176	3.74028
	24.21	16.51		IL-4 + Ad-NC	3.45017	3.72352	3.73213	3.63527
IL-4	22.18	16.17		IL-4 + Ad-HNF4A	5.35171	4.8121	4.66971	4.94451
	22.37	16.3
	22.43	16.3
IL-4 + Ad-NC	22.19	16.22
	22.38	16.26
	22.44	16.29
IL-4 + Ad-HNF4A	21.79	16.35
	21.79	16.4
	21.96	16.45
NO.2	CD163 Ct	GAPDH Ct
Untreated	22.99	14.43
	22.88	14.32
	22.83	14.53
IL-4	20.9	14.24
	21.08	14.55
	20.85	14.56
IL-4 + Ad-NC	21.24	14.5
	21.27	14.67
	21.27	14.88
IL-4 + Ad-HNF4A	20.76	14.44
	20.71	14.62
	20.76	14.55
NO.3	CD163 Ct	GAPDH Ct
Untreated	22.82	15.05
	22.66	15.13
	22.69	15.07
IL-4	20.63	14.6
	20.58	15.01
	20.48	14.94
IL-4 + Ad-NC	20.59	14.82
	20.68	15.03
	20.7	14.9
IL-4 + Ad-HNF4A	20.5	15.07
	20.71	15.4
	20.73	15.22

## Sheet: Figure 4E Arg-1
NO.1	Arg-1 Ct	GAPDH Ct		NO	1	2	3	Mean
Untreated	23.13	15.08		Untreated	1	1	1	1
	23.21	15.2		IL-4	4.03714	3.88164	3.72352	3.88077
	23.37	15.23		IL-4 + Ad-NC	3.91768	3.92674	3.59668	3.8137
IL-4	21.27	15.49		IL-4 + Ad-HNF4A	4.99332	4.58419	5.1337	4.90374
	21.39	15.12
	21.3	15.19
IL-4 + Ad-NC	21.48	15.29
	21.29	15.34
	21.4	15.25
IL-4 + Ad-HNF4A	20.96	15.18
	20.85	15.11
	20.8	15.08
NO.2	Arg-1 Ct	GAPDH Ct
Untreated	24.58	16.54
	24.89	16.65
	24.94	16.56
IL-4	22.67	16.52
	22.8	16.5
	22.91	16.57
IL-4 + Ad-NC	22.68	16.51
	22.72	16.51
	22.89	16.53
IL-4 + Ad-HNF4A	22.25	16.52
	22.55	16.42
	22.72	16.51
NO.3	Arg-1 Ct	GAPDH Ct
Untreated	24.15	16.24
	24.1	16.14
	24.21	16.05
IL-4	22.05	16.17
	22.28	15.92
	22.25	16.15
IL-4 + Ad-NC	22.21	16.35
	22.19	15.8
	22.13	15.89
IL-4 + Ad-HNF4A	21.46	15.85
	21.47	15.95
	21.82	16

[truncated: 16 more sheets: Figure 4F, Figure 5B Arg-1, Figure 5B CD163, Figure 5B CD206, Figure 5D Arg-1, Figure 5D CD163, Figure 5D  CD206, Figure 7A, Figure 7B, Figure 7E, Supplementary Figure2A, Supplementary Figure2B, Supplementary Figure2D, Supplementary Figure2E, Supplementary Figure2H, Supplementary Figure2I]
